# Supplementary material for: Specific pre-injury migraine characteristics associated with worse concussion outcomes
Source: PLoS One. 2026 Mar 26;21(3):e0345374. doi: 10.1371/journal.pone.0345374 (PMC13020783; doi:10.1371/journal.pone.0345374)
Supplement: S1 Data — (XLSX) [file pone.0345374.s001.xlsx]

## Sheet: MigraineConcussion Data
AGE (YEARS)	SEX	GENDER	MIGRAINE DIAGNOSIS	DIAGNOSED HEAD INJURY	RETURN TO WORK/SCHOOL (DAYS)	RETURN TO SPORTS (DAYS)	MIDAS FUNCTIONAL IMPAIRMENT (TOTAL)	MIDAS FREQUENCY	MIDAS SEVERITY (TOTAL)	RPQ-3 (TOTAL)	RPQ-13 (TOTAL)	RPQ-3 DURATION	RPQ-13 DURATION	NEURO-QOL COMMUNICATION (TOTAL)	NEURO-QOL PARTICIPATION (TOTAL)	NEURO-QOL ANXIETY (TOTAL)	NEURO-QOL DEPRESSION (TOTAL)	NEURO-QOL DYSFUNCTION (TOTAL)	NEURO-QOL FATIGUE (TOTAL)	NEURO-QOL WELLBEING (TOTAL)	NEURO-QOL SLEEP (TOTAL)	NEURO-QOL STIGMA (TOTAL)	NEURO-QOL SOCIAL1 (TOTAL)	NEURO-QOL SOCIAL2 (TOTAL)	NEURO-QOL COGNITION1 (TOTAL)	NEURO-QOL COGNITION2 (TOTAL)
23	Male	Male	Yes	More severe head injury	34	30	133	45	7	9	47	Ongoing	One to three months	14	18	26	30	17	32	21	29	20	11	8	11	12
19	Male	Male	Yes	More severe head injury	4	7	65	50	7	11	30	Two weeks to one month	Two weeks to one month	19	17	20	25	19	29	15	23	11	10	6	10	12
21	Male	Male	Yes	More severe head injury	2	7	45.5	15	7	9	34	One to three months	One to three months	18	15	25	24	34	34	23	32	14	12	11	12	13
20	Female	Male	Yes	More severe head injury	4	14	0	0	5	3	0	Less than one week	Was not a greater issue than before	20	6	12	15	16	16	16.88	13	18	16	5	19	18
20	Male	Male	No	More severe head injury	14	30	17	4	5	4	29	Was not a greater issue than before	One to three months	25	6	15	14	13	13	29	17	8	18	16	16	19
23	Female	Other	No	More severe head injury	7	90	11	10	6	13	57	Ongoing	Ongoing	13	30	22	17	31	22	30	28	13	17	15	9	10
26	Male	Male	No	More severe head injury	17.5	17.5	66	8	5	11	28	One to three months	One to three months	21	23	18	20	18	18	27	21	12	11	12	16	17
25	Male	Male	No	More severe head injury	0	180	100	20	6	7	31	Two weeks to one month	One to three months	22	19	29	31	21	21	20	25	10	18	12	13	16
39	Male	Male	No	More severe head injury	#NULL!	#NULL!	0	0	0	8	38	Ongoing	Ongoing	25	24	27	34	17	22	20	23	8	16	12	11	18
22	Male	Male	No	More severe head injury	30	60	0	0	0	5	14	Was not a greater issue than before	Was not a greater issue than before	25	30	12	8	8	10	45	14	8	20	16	18	20
33	Male	Male	No	More severe head injury	7	90	73	7	9	14	45	Greater than three months (but is no longer an issue)	Ongoing	25	30	18.23	8	27	22	44	14	13	20	19	20	18
52	Male	Male	No	More severe head injury	21	100	24	10	9	7	39	Greater than three months (but is no longer an issue)	Ongoing	21	19	28	24	32	28	19	30	24	8	12	17	18
25	Male	Male	No	More severe head injury	#NULL!	#NULL!	0	0	7	11	28	Greater than three months (but is no longer an issue)	Ongoing	23	27	23	20	11.43	24	22	16	8	20	14	17	20
23	Male	Male	No	More severe head injury	5	21	0	0	3	9	45	One to three months	One to three months	14	19	25	13	24	31	25.88	9	13	16	9	12	14
19	Male	Male	No	More severe head injury	14	75	3	1.5	2.5	3	17	Was not a greater issue than before	One to three months	24	26	14	9	11	13	40	9	8	20	17	16	19
23	Female	Other	No	More severe head injury	0	#NULL!	15	#NULL!	7	10	50	Ongoing	Ongoing	15	24	40	40	40	40	9	32	8	20	18	4	4
31	Male	Male	No	More severe head injury	7	0	15	70	7	10	40	Ongoing	Ongoing	20	27	29	24	31	29	33	26	16	16	15	7	8
22	Female	Female	No	More severe head injury	6	7	#NULL!	12	4	13	47	Two weeks to one month	One to three months	24	23	18	17	24	28	30	35	11	20	15	9	10
29	Male	Male	No	More severe head injury	30	30	7	6	3	7	39	Ongoing	Ongoing	24	30	18	9	18	13	40	20	16	19	18	11	18
32	Male	Male	No	More severe head injury	7	30	0	0	0	7	25	Less than one week	Two weeks to one month	25	29	16	12	19	17	25	16	8	20	16	17	18
20	Male	Male	No	More severe head injury	7	7	45	14	9	14	46	One to three months	One to three months	13	20	23	27	25	25	28	27	28	10	14	9	10
31	Male	Male	#NULL!	Self-report concussion	40	60	14	1	6	8	13	Two weeks to one month	Was not a greater issue than before	13	14	22	13	16	26	18	17	11	14	9	8	11
27	Male	Male	Yes	Physician diagnosed concussion	30	90	5	10	3	8	18	Less than one week	Two weeks to one month	25	25	9	9	9	13	33	10	8	19	17	18	20
24	Male	Male	Yes	Physician diagnosed concussion	19	39	153	14	9	13	53	One to three months	Ongoing	12	23	28.57	25	28	33	34	36	32	7	16	9	9
20	Male	Male	Yes	Physician diagnosed concussion	30	60	17	8	4	8	34	Ongoing	Ongoing	24	24	20	19	19	24	26	25	8	20	13	13	18
32	Male	Male	Yes	Physician diagnosed concussion	90	0	30.5	0	8	10	39	Ongoing	Ongoing	20	16	26	30	23	29	21	19	15	12	10	7	11
26	Male	Male	Yes	Physician diagnosed concussion	3	7	16	5	2	4	19	Was not a greater issue than before	Was not a greater issue than before	24	28	16	9	10	21	42	29	8	18	18	20	20
30	Male	Male	Yes	Physician diagnosed concussion	7	9	20	8	6	8	18	Two weeks to one month	Was not a greater issue than before	24	22	19	11	19	20	39	22	18	13	18	15	17
36	Male	Male	Yes	Physician diagnosed concussion	0	120	24	3	7	10	39	Greater than three months (but is no longer an issue)	Ongoing	17	22	32	32	28	37	15	28	12	12	15	10	17
40	Female	Female	Yes	Physician diagnosed concussion	240	240	70	5	10	11	43	Ongoing	One to three months	24	28	23	18	16	28	37	21	12	16	15	18	20
26	Male	Male	Yes	Physician diagnosed concussion	70	70	7	5	4	5	33	Ongoing	Ongoing	18	14	21	11	18	36	28.13	24	18	10	7	4	11
26	Male	Male	Yes	Physician diagnosed concussion	7	30	88	0	8	10	50	Two weeks to one month	Greater than three months (but is no longer an issue)	25	21	20	28	26	28	18	31	31	4	5.33	11	18
31	Male	Male	Yes	Physician diagnosed concussion	2	2	0	0	9	6	26	Was not a greater issue than before	Was not a greater issue than before	19	15	22	21	20	25	22	29	8	7	8	9	9
32	Female	Female	Yes	Physician diagnosed concussion	10	10	40	5	5	11	38	One to three months	One to three months	10	29	17	16	8	13	23	9	8	19	17	18	18
25	Male	Male	Yes	Physician diagnosed concussion	3	3	9	3	7	6	33	Two weeks to one month	One to three months	22	21	28	31	30	34	21	21	23	13	16	4	17
21	Male	Male	Yes	Physician diagnosed concussion	3	7	4	4	7	8	35	Less than one week	Ongoing	14	24	24	27	25	25.14	19	27	24	9	7	14	15
29	Male	Male	Yes	Physician diagnosed concussion	45	0	31	20	7	12	51	Less than one week	One to three months	18	9	33	24	27.43	28	37.13	32	33	13	7	7	8
26	Male	Male	Yes	Physician diagnosed concussion	7	21	26.5	5	6	10	34	One to three months	Greater than three months (but is no longer an issue)	17	16	21	19	22	19	26	23	23	12	13	13	15
50	Female	Female	Yes	Physician diagnosed concussion	18	28	16	4	7	12	45	Less than one week	Two weeks to one month	23	21	20	24	14	27	27	25	18	12	10	13	12
21	Male	Male	Yes	Physician diagnosed concussion	7	14	3	20	5	9	24	Ongoing	Ongoing	25	8	24	23	24	26	21	29	29	17	9	15	16
30	Female	Female	Yes	Physician diagnosed concussion	10	14	14	5	8	11	54	One to three months	Ongoing	11	16	30	24	23	31	30	33	14	11	15	8	14
46	Male	Male	Yes	Physician diagnosed concussion	14	180	101	20	7	10	45	Greater than three months (but is no longer an issue)	Ongoing	21	21	15	11	10	21	31	21	14	9	9	14	17
23	Prefer not to disclose	Other	Yes	Physician diagnosed concussion	30	60	9	1	4	6	33	Was not a greater issue than before	Ongoing	20	22	32	#NULL!	23	32	29	23	12	19	8	11	12
22	Male	Male	Yes	Physician diagnosed concussion	14	14	79	30	8	10	30	Two weeks to one month	Two weeks to one month	24	27	18	27	9	24	19	20	8	20	10	16	19
26	Female	Female	Yes	Physician diagnosed concussion	68	100	#NULL!	23	6	12	50	Greater than three months (but is no longer an issue)	Ongoing	13	18	35	32	24	34	20	28	20	5	16	9	12
22	Female	Female	Yes	Physician diagnosed concussion	5	60	17	10	7.5	12	40	Ongoing	Ongoing	21	27	23	8	17	11	42	23	10	20	16	10	13
35	Male	Male	Yes	Physician diagnosed concussion	7	30	7	0	4	5	15	Two weeks to one month	Two weeks to one month	25	30	8	8	8	12	42	8	8	20	4	20	20
23	Male	Male	Yes	Physician diagnosed concussion	3	14	12	2	6	8	26	Ongoing	Less than one week	23	27	12	8	12	15	37	9	8	14	12	12	20
24	Male	Male	Yes	Physician diagnosed concussion	36	150	14	10	9	11	36	Ongoing	Ongoing	19	25	21	34	23	35	19	27	14	12	14	12	9
40	Female	Female	Yes	Physician diagnosed concussion	3	1	0	2	3	12	48	Ongoing	Ongoing	21	28	12	8	8	25	36	23	8	20	15	4	12
26	Male	Male	Yes	Physician diagnosed concussion	21	30	#NULL!	#NULL!	6	9	29	Ongoing	Ongoing	22	26	19	9	15	26	42	12	8	20	8	13	17
22	Male	Male	Yes	Physician diagnosed concussion	14	60	13	2	4	8	33	Two weeks to one month	One to three months	22	23	25	21	22	27	21	17	14	18	7	11	17
19	Female	Female	Yes	Physician diagnosed concussion	0	0	10	7	7	11	42	Ongoing	Ongoing	12.5	11	24	30	25	34	14	31	22	17	11	9	8
21	Male	Male	Yes	Physician diagnosed concussion	14	70	#NULL!	7	5	14	37	Two weeks to one month	One to three months	25	30	23	24	16	18	18	16	16	16	8	16	16
30	Female	Female	Yes	Physician diagnosed concussion	14	90	59	14	5	6	44	Two weeks to one month	Ongoing	24	21	18	11	18	25	33	22	13	17	17	13	17
19	Male	Male	Yes	Physician diagnosed concussion	21	90	41	40	7	9	23	Ongoing	Two weeks to one month	23	21	26	27	29	29	16	21	11	15	10	13	16
30	Male	#NULL!	Yes	Physician diagnosed concussion	7	14	25.5	25	5	9	50	Two weeks to one month	One to three months	22	30	24	20.57	21	39	34	23	8	20	17	11	20
30	Male	Male	Yes	Physician diagnosed concussion	30	60	120	20	6	13	19	Ongoing	One to three months	25	22	20	20	12	17	22	8	8	17	8	19	20
49	Female	Female	Yes	Physician diagnosed concussion	0	0	0	0	8	13	39	Two weeks to one month	Less than one week	24	23	22	19	15	34	36	20	8	16	8	10	12
26	Female	Female	Yes	Physician diagnosed concussion	20	30	19	1	4	7	47	Two weeks to one month	Greater than three months (but is no longer an issue)	19	13	26	33	26	30	25.89	24	23	13	12	14	13
21	Female	Female	Yes	Physician diagnosed concussion	15	15	5.5	5	8	15	20	Less than one week	Less than one week	25	30	17	16	16	21	36	19	8	20	15	15	20
23	Male	Male	Yes	Physician diagnosed concussion	14	30	59	5	6	10	37	Two weeks to one month	One to three months	18	18	22	21	18	17	26	22	21	11	12	15	14
#NULL!	Male	Male	Yes	Physician diagnosed concussion	3	5	0	0	6	12	26	Two weeks to one month	Ongoing	25	30	9	11	8	16	39	14	8	20	20	16	19
25	Male	Male	Yes	Physician diagnosed concussion	365	365	28	1	6	10	21	One to three months	Two weeks to one month	16	30	21	17	23	21	22.5	19	21	11	12	14	16
58	Female	Female	Yes	Self-report concussion	14	14	27	18	5	10	26	One to three months	Two weeks to one month	11	24	20	38	13	34	9	18	15	13	5	9	11
46	Female	Female	Yes	Self-report concussion	7	14	45	26	10	6	39	Was not a greater issue than before	Ongoing	20	12	20	34	16	36	17	27	13	11	4	7	8
24	Male	Male	Yes	Self-report concussion	14	180	60	30	7.5	8	34	Less than one week	One to three months	21	21	30	26	26	27	15	30	9	20	9	7	18
21	Male	Male	Yes	Self-report concussion	7	21	0	0	0	8	27	Two weeks to one month	Two weeks to one month	24	25	26	21	21	25	30	25	8	#NULL!	12	16	18
24	Male	Male	Yes	Self-report concussion	21	60	48	20	6	7	25	Two weeks to one month	One to three months	23	22	30	29	25	28	21	23	18	14	13	9	14
36	Male	Male	Yes	Self-report concussion	2	7	12	3	8	9	51	Two weeks to one month	Greater than three months (but is no longer an issue)	15	15	32	25	23	27	25	23	22	10	13	9	14
47	Male	Male	Yes	Self-report concussion	14	14	0	0	2	4	17	Was not a greater issue than before	Less than one week	25	30	16	9	14	18	36	14	8	20	16	14	20
24	Male	Male	Yes	Self-report concussion	3	14	0	60	5	9	17	Two weeks to one month	Less than one week	24	29	9	8	10	14	35	19	8	20	15	19	18
25	Female	Female	Yes	Self-report concussion	1	3	76	38	6	13	44	Ongoing	Ongoing	18	15	30	18	22	36	22	35	10	9	4	5	15
22	Male	Male	Yes	Self-report concussion	0	0	11	6.5	6	7	23	Two weeks to one month	Less than one week	23	28	17	31	8	26	22	30	8	19	11	19	19
24	Female	Female	Yes	Self-report concussion	7	3	20	1	8	7	59	Ongoing	Ongoing	16	16	31	26	18	32	26	32	21	16	7	7	10
26	Male	Male	Yes	Self-report concussion	1	21	0	0	1	4	13	Was not a greater issue than before	Was not a greater issue than before	25	30	11.43	9	14	10	42	10	8	20	14	19	20
25	Male	Male	Yes	Self-report concussion	30	0	#NULL!	60	9	9	37	Ongoing	Ongoing	21	18	33	40	25	39	11	37	24	16	8	16	9
20	Male	Male	Yes	Self-report concussion	21	92	49	15	7	10	30	Ongoing	Greater than three months (but is no longer an issue)	18	21	25	17	22	30	22	25	24	10	11	5	10
20	Male	Prefer not to disclose	Yes	Self-report concussion	2	0	1	0	2	5	13	Less than one week	Was not a greater issue than before	25	30	#NULL!	12	8	12	45	11	8	20	19	19	19
30	Male	Male	Yes	Self-report concussion	3	3	0	0	5	6	32	Two weeks to one month	Less than one week	25	30	25	32	16	28	21	22	8	19	12	16	20
37	Female	Female	Yes	Self-report concussion	0	0	0	0	10	11	62	Ongoing	Ongoing	22	12	32	26	26.29	24	#NULL!	21.71	23	18	8	16	17
27	Female	Female	Yes	Self-report concussion	5	2	22	4.5	7	10	18	Two weeks to one month	Two weeks to one month	22	30	11	8	9	13	36	17	8	20	17	20	20
21	Male	Male	Yes	Self-report concussion	21	30	63	6	7	6	15	Two weeks to one month	One to three months	20	19	22	21	18	12	27	9	9	18	5	18	17
22	Male	Male	No	Physician diagnosed concussion	5	5	0	0	0	7	23	Less than one week	Ongoing	21	23	23	13	29	32	36	20	8	20	11	4	16
41	Male	Male	No	Physician diagnosed concussion	14	14	0	10	5	9	41	Ongoing	Ongoing	20	18	28	22	25	29	21	23	10	15	7	11	12
26	Male	Male	No	Physician diagnosed concussion	30	90	85	5	5	8	45	One to three months	Ongoing	20	20	31	27	28	22	26	24	13	17	9	11	18
40	Female	Female	No	Physician diagnosed concussion	7	12	0	0	5	11	28	Two weeks to one month	Two weeks to one month	21	25	21	10	18	21	33	20	10	17	11	14	14
22	Female	Female	No	Physician diagnosed concussion	21	30	57.5	35	6	9	31	One to three months	Less than one week	22	18	28	19	20	27	27	20	10	16	9	12	17
31	Male	Male	No	Physician diagnosed concussion	14	14	12	10	4	8	30	Ongoing	Greater than three months (but is no longer an issue)	25	26	17	11	13	21	31	23	10	18	15	11	18
31	Male	Female	No	Physician diagnosed concussion	0	23	3	3	1	3	18	Was not a greater issue than before	One to three months	20	16	16	13	12	19	23	11	9	13	13	18	16
25	Male	Male	No	Physician diagnosed concussion	95	110	#NULL!	#NULL!	7	10	39	Greater than three months (but is no longer an issue)	Greater than three months (but is no longer an issue)	23	21	22	20	28	21	33	15	21	14	17	16	19
22	Female	Female	No	Physician diagnosed concussion	3	30	36	45	5	5	25	One to three months	One to three months	25	9	22	21	13	24	19	23	9	19	14	18	20
43	Male	Male	No	Physician diagnosed concussion	180	0	360	0	10	13	59	Ongoing	Ongoing	16	17	31	31	29	36	18	33	32	4	6	8	10
38	Male	Male	No	Physician diagnosed concussion	0	0	#NULL!	#NULL!	8	12	64	Less than one week	Ongoing	17	14	40	40	33	38	9	40	11	5	4	4	7
22	Female	Female	No	Physician diagnosed concussion	2	2	26	20	6	7	49	One to three months	Greater than three months (but is no longer an issue)	15	24	30	26	33	34	28	25	10	18	16	10	15
22	Male	Male	No	Physician diagnosed concussion	3	3	10	10	2	7	36	Two weeks to one month	One to three months	23	18	25	22	23	33	31	21	8	20	8	12	16
29	Male	Male	No	Physician diagnosed concussion	20	90	18	6	6	9	40	One to three months	One to three months	22	24	26	25	19	28	20	26	9	17	5	9	15
44	Female	Female	No	Physician diagnosed concussion	30	112	12	5	7	6	35	Two weeks to one month	Greater than three months (but is no longer an issue)	16.25	18	14.86	9	13	16	27	12	8	15	16	12	11
31	Female	Female	No	Physician diagnosed concussion	5	14	0	0	0	11	32	Two weeks to one month	Less than one week	25	23	26	24	20	33.14	25	23	18	19	12	12	12
18	Male	Male	No	Physician diagnosed concussion	7	14	19	2	7	11	43	Two weeks to one month	Two weeks to one month	24	29	12	8	8	10.29	44	25	8	20	13	20	20
50	Male	Male	No	Physician diagnosed concussion	60	120	3	5	4	6	15	Ongoing	Ongoing	25	30	16	10	14	21	45	12	8	20	20	17	20
22	Male	Male	No	Physician diagnosed concussion	14	14	45.5	10	4	10	26	Ongoing	Ongoing	22	19	28	25	28	24	24	17	10	17	9	15	12
30	Male	Male	No	Physician diagnosed concussion	5	21	28	3	9	9	41	Two weeks to one month	Greater than three months (but is no longer an issue)	17.5	16.8	17	24	21	24	27	25	21	12	10	10	12
22	Male	Male	No	Physician diagnosed concussion	14	14	8	6	6	6	31	Two weeks to one month	One to three months	19	28	26	27	13	24	29	25	9	17	10	13	15
30	Male	Male	No	Physician diagnosed concussion	7	0	6.5	7	8	12	26	Two weeks to one month	Two weeks to one month	22	19	21	12	21	22	31	23	14	18	10	14	17
22	Female	Female	No	Physician diagnosed concussion	5	10	6	5	7	10	33	Ongoing	Greater than three months (but is no longer an issue)	20	21	15	11	12	16	32	25	11	20	15	11	13
36	Male	Male	No	Physician diagnosed concussion	5	90	3.5	3	4	10	31	Ongoing	Ongoing	18	23	16	9	11	18	35	17	11	17	14	12	17
24	Male	Male	No	Physician diagnosed concussion	30	90	4	5	4	10	28	One to three months	One to three months	18	22	23	16	23	11	25	18.29	10	20	18	12	19
20	Female	Female	No	Physician diagnosed concussion	7	10	12	6	7	9	33	Ongoing	Ongoing	23	27	25	27	20	30	18	22	11	18	10	12	15
24	Male	Male	No	Physician diagnosed concussion	4	14	0	0	0	11	35	Two weeks to one month	Two weeks to one month	21	24	16	12	15	16	37	19	10	18	17	15	17
26	Male	Male	No	Physician diagnosed concussion	7	7	0	0	8	12	40	One to three months	One to three months	20	21	19	27	25	25	28	26	9	13	13	12	12
23	Male	Male	No	Physician diagnosed concussion	5	90	0	0	2	9	36	One to three months	Greater than three months (but is no longer an issue)	25	22	16	15	15	17	35	19	9	20	15	9	20
25	Male	Male	No	Physician diagnosed concussion	14	21	0	0	0	5	14	Was not a greater issue than before	Was not a greater issue than before	25	30	10	8	9	13	41	9	8	20	17	18	19
27	Male	Male	No	Physician diagnosed concussion	7	14	14	14	7	8	17	Two weeks to one month	Was not a greater issue than before	25	29	20	13	12	18	36	15	9	20	16	15	20
28	Female	Female	No	Physician diagnosed concussion	20	20	63	8	8	12	51	Two weeks to one month	One to three months	25	30	10	11	8	18	45	9	14	17	18	19	20
78	Female	Female	No	Physician diagnosed concussion	60	180	12	0	0	13	48	Ongoing	Ongoing	24	#NULL!	21	17	33	26	31	26	8	16	12	13	14
22	Female	Female	No	Physician diagnosed concussion	1	7	9	1	7	7	25	Less than one week	Less than one week	24	27	23	15	17	16	42	12	10	20	16	17	19
20	Male	Male	No	Physician diagnosed concussion	7	21	21	8	5	8	20	One to three months	Greater than three months (but is no longer an issue)	24	30	18	16	9	21	28	19	8	20	16	10	17
22	Male	Male	No	Physician diagnosed concussion	300	60	7	7	4	10	47	Two weeks to one month	Ongoing	21	8	18	22	19	34	20	22	11	11	4	11	8
30	Prefer not to disclose	Other	No	Physician diagnosed concussion	0	0	24	10	8	10	52	Ongoing	Ongoing	17	16	29	39	34	28	15	24	35	13	7	5	10
29	Male	Male	No	Physician diagnosed concussion	7	30	0	4	6	7	28	Two weeks to one month	Ongoing	24	24	18	17	20	11	29	15	9	16	13	18	19
33	Female	Female	No	Physician diagnosed concussion	7	30	0	0	0	9	27	Greater than three months (but is no longer an issue)	Two weeks to one month	18	26	19	14	25	14	27	18	9	13	16	6	12
29	Male	Male	No	Physician diagnosed concussion	4	21	6	1	6	5	31	Ongoing	Ongoing	15	22	18	19	21	23	28	18	16	16	14	10	9
30	Male	Male	No	Physician diagnosed concussion	3	14	0	0	0	6	24	Less than one week	Ongoing	20	30	15	8	22	20	36	17	8	20	18	12	19
24	Male	Male	No	Physician diagnosed concussion	7	30	13	9	6	5	31	Two weeks to one month	Two weeks to one month	21	24	18	13	24	13	25	16	13	16	12	10	15
21	Female	Female	No	Physician diagnosed concussion	7	7	3	7	5	10	23	Two weeks to one month	Less than one week	25	30	20	11	22	10	39	17	8	20	17	18.67	19
58	Female	Female	No	Physician diagnosed concussion	2	2	0	0	0	3	13	Was not a greater issue than before	Was not a greater issue than before	25	30	10	8	14	8	36	11	8	20	17	19	19
25	Male	Male	No	Physician diagnosed concussion	0	7	10.5	10	4	8	33	Two weeks to one month	One to three months	21	19	26	31	18	31	17	22	9	14	5	11	13
30	Male	Male	No	Physician diagnosed concussion	14	14	0	0	0	6	23	Was not a greater issue than before	Was not a greater issue than before	22	26	10	9	14	10	35	17	12	20	16	18	18
34	Female	Female	No	Physician diagnosed concussion	1	1	0	0	5	8	48	Greater than three months (but is no longer an issue)	Ongoing	23	14	34	38	38	40	17	23	25	4	7	7	11
28	Male	Male	No	Physician diagnosed concussion	7	30	16	6	5	7	30	Two weeks to one month	One to three months	20	29	18	8	12	25.14	43	10	8	20	17	9	15
29	Male	Male	No	Physician diagnosed concussion	3	0	0	0	4	7	38	One to three months	Ongoing	22	24	22	25	14	26	26	25	8	16	12	16	17
36	Male	Male	No	Physician diagnosed concussion	7	14	0	0	0	6	13	Was not a greater issue than before	Was not a greater issue than before	25	26	17	8	10	13	38	10	8	20	14	20	20
20	Male	Female	No	Physician diagnosed concussion	30	90	33.5	11	4	9	35	Ongoing	Ongoing	21	22	21	16	22	26	33	28	12	10	14	11	13
35	Male	Male	No	Physician diagnosed concussion	7	14	0	0	0	10	31	Less than one week	Less than one week	25	30	8	19	10	18	23	24	8	16	8	12	13
32	Female	Female	No	Physician diagnosed concussion	7	14	35	40	6	9	29	Two weeks to one month	One to three months	20	21	28	22	24	27	23	27	8	18	12	10	13
26	Male	Other	No	Physician diagnosed concussion	5	10	15	0	0	9	40	Ongoing	Ongoing	22	25	37	40	36	33.14	9	32	10	17	13	16	14
27	Male	Male	No	Physician diagnosed concussion	2	60	40	3	5	7	22	Ongoing	One to three months	23	22	24	18	15	18	24	18	9.14	18	12	14	17
20	Male	Male	No	Physician diagnosed concussion	5	7	11	7	5	10	24	Two weeks to one month	One to three months	23	25	14	13	11	25	36	24	9	20	15	11	11
23	Female	Female	No	Physician diagnosed concussion	7	21	32	20	4	8	27	Two weeks to one month	Two weeks to one month	24	24	30	14	15	27	29	22	8	20	14	12	17
51	Male	Male	No	Physician diagnosed concussion	3	10	44	15	4	8	44	Less than one week	Ongoing	22	23	27.43	22	28	28	29	24	10	15	13	11	14.67
25	Male	Male	No	Physician diagnosed concussion	14	21	7	10	5	4	16	Was not a greater issue than before	Was not a greater issue than before	25	27	12	8	12	9	42	10	13	20	17	20	20
20	Male	Male	No	Physician diagnosed concussion	3	14	16	1	3	6	24	Less than one week	Two weeks to one month	25	26	18	10	13	28	37	23	8	16	7	15	18
23	Female	Female	No	Physician diagnosed concussion	15	30	0	0	0	8	29	Two weeks to one month	Two weeks to one month	25	21	19	16	21	15	23	13.71	8	18	10	18	20
21	Male	Male	No	Physician diagnosed concussion	14	30	0	0	0	3	13	Was not a greater issue than before	Was not a greater issue than before	25	30	26	10	8	8	41	22	8	20	15	19	20
26	Female	Female	No	Physician diagnosed concussion	7	30	10	4	4	11	27	Ongoing	Two weeks to one month	24	28	#NULL!	21	11	25	23	21	15	19	12	16	18
65	Male	Male	No	Physician diagnosed concussion	7	14	#NULL!	#NULL!	7	5	13	Was not a greater issue than before	Was not a greater issue than before	25	24	19	19	22	23	27	21	8	16	8	12	12
30	Male	Male	No	Physician diagnosed concussion	2	5	18	14	7	5	19	Was not a greater issue than before	Was not a greater issue than before	14	21	29	29	17	30	16	21	9	19	5	15	19
22	Male	Male	No	Physician diagnosed concussion	7	30	10	9	5	6	24	Was not a greater issue than before	Was not a greater issue than before	22	25	19	10	21	20	28	16	11	20	12	13	16
22	Male	Male	No	Physician diagnosed concussion	60	60	0	4	3	5	16	Was not a greater issue than before	Was not a greater issue than before	25	30	11	8	13	16	45	13	8	20	17	20	18
29	Female	Female	No	Physician diagnosed concussion	14	30	25	20	7	8	27	Two weeks to one month	Ongoing	25	23	24	10	18	28	35	26	8	18	12	18	15
42	Female	Female	No	Physician diagnosed concussion	14	14	0	1	4	8	25	Two weeks to one month	One to three months	22	16	17	17	26	20	25	16	8	20	14	16	18
27	Female	Female	No	Physician diagnosed concussion	150	180	8	2	5.5	8	42	Greater than three months (but is no longer an issue)	Greater than three months (but is no longer an issue)	17	16	36	33	32	37	22	23	9	16	8	6	11
22	Male	Male	No	Physician diagnosed concussion	30	30	75	40	4	8	37	One to three months	One to three months	20	24	20	16	19	20	36	19	17	16	14	8	15
47	Male	Male	No	Physician diagnosed concussion	3	10	4	2	5	12	20	Less than one week	Less than one week	23	28	12	12	13	11	27	16	8	16	12	16	16
28	Female	Female	No	Physician diagnosed concussion	0	0	158	24	7	13	22	Greater than three months (but is no longer an issue)	Greater than three months (but is no longer an issue)	14	10.5	19	9	11	22	39	24	26	14	12	13	15
28	Female	Female	No	Physician diagnosed concussion	7	7	12.5	5.5	6	9	29	Greater than three months (but is no longer an issue)	Ongoing	19	14	33	30	27	40	23	29	8	12	5	4	9
27	Male	Male	No	Physician diagnosed concussion	0	0	1	2	4	8	33	Ongoing	Ongoing	23	20	25	32	22	31	22	23	8	16	11	12	13
28	Male	Male	No	Physician diagnosed concussion	10	30	33	12	6	8	20	Two weeks to one month	Less than one week	23	22	14	11	15	18	35	14	9	14	12	16	18
33	Male	Male	No	Physician diagnosed concussion	7	14	1	1	2	4	15	Was not a greater issue than before	Was not a greater issue than before	24	22	12	9	10	13	36	17	8	20	11	18	18
21	Male	Male	No	Physician diagnosed concussion	7	14	18	3	8	7	29	Two weeks to one month	Two weeks to one month	24	21	17	8	13	19	34	14	10	20	14	9	19
23	Male	Male	No	Physician diagnosed concussion	0	0	2	1	6	7	13	Less than one week	Was not a greater issue than before	23	29	16	11	18	11	16	10	9	20	12	11	13
40	Female	Female	No	Physician diagnosed concussion	7	28	0	0	1	6	29	Was not a greater issue than before	Two weeks to one month	23	23	23	21	25	21	26	22	11	11	10	11	15
27	Female	Female	No	Physician diagnosed concussion	3	0	9	3	5	9	35	Ongoing	Less than one week	19	21	30	22	32	22	26	17	8	20	9	15	16
33	Male	Male	No	Physician diagnosed concussion	30	30	29.5	15	5	7	41	Two weeks to one month	Greater than three months (but is no longer an issue)	20	21	18	26	16	29	17	20	8	17	9	16	19
32	Male	Male	No	Physician diagnosed concussion	14	60	7	0	8	3	13	Was not a greater issue than before	Was not a greater issue than before	25	30	8	8	10	8	41.63	9	8	20	16	20	19
41	Male	Male	No	Physician diagnosed concussion	14	31	0	3	4	8	24	One to three months	Greater than three months (but is no longer an issue)	25	25	15	14	9	20	31	22	8	16	13	15	18
23	Male	Male	No	Physician diagnosed concussion	14	20	20	15	6	9	39	Two weeks to one month	Greater than three months (but is no longer an issue)	20	17	22	26	22	23	28	24	25	10	11	12	11
55	Female	Female	No	Physician diagnosed concussion	14	60	1	0	0	9	27	Ongoing	Ongoing	22	19	17	16	22	22	31	12	9	16	13	16	17
23	Male	Male	No	Physician diagnosed concussion	6	15	38	10	5	7	42	One to three months	Greater than three months (but is no longer an issue)	14	16	40	40	32	40	19	28	28	10	10	4	9
29	Male	Male	No	Physician diagnosed concussion	14	40	14.5	22.5	6	8	26	Greater than three months (but is no longer an issue)	Ongoing	25	22	17	14	23	15	24	14	8	20	14	15	20
25	Male	Male	No	Physician diagnosed concussion	5	21	6	7	4	14	30	Greater than three months (but is no longer an issue)	Greater than three months (but is no longer an issue)	24	22	25	11	15	20	35	13	14	17	16	17	19
20	Female	Female	No	Physician diagnosed concussion	4	10.5	14.5	3	7	9	49	Two weeks to one month	One to three months	22	29	27.43	24	22	26	29	31	8	20	16	10	13
31	Male	Male	No	Physician diagnosed concussion	2	7	5	0	6	6	26	Was not a greater issue than before	Was not a greater issue than before	25	30	10	8	13	15	40	11	8	20	17	19	20
22	Male	Male	No	Physician diagnosed concussion	6	30	66	2	3	8	40	Two weeks to one month	Two weeks to one month	18	16	25	33	28	21	24	29	28	10	11	11	12
27	Male	Male	No	Physician diagnosed concussion	1	7	4	7	3	7	23	Less than one week	Two weeks to one month	23	26.4	35	13	22	31	29	26	8	6	7	8	13
26	Male	Male	No	Physician diagnosed concussion	2	7	0	1	5	12	52	Two weeks to one month	One to three months	21	30	37	25	30	26	34	16	11	20	13	10	18
36	Female	Female	No	Physician diagnosed concussion	7	7	8	3	8	4	33	Was not a greater issue than before	Two weeks to one month	18	13	34	34	25	39	17	30	10	14	7	6	11
19	Female	Female	No	Physician diagnosed concussion	2	7	13	3	4	11	28	Two weeks to one month	One to three months	19	15	34	35	24	33	16	29	12	8	8	12	17
35	Male	Male	No	Physician diagnosed concussion	14	7	0	5	4	4	42	Was not a greater issue than before	Ongoing	25	24	28	38	33	32	9	23	19	17	12	11	17
32	Male	Male	No	Physician diagnosed concussion	7	7	0	0	0	6	26	Was not a greater issue than before	Was not a greater issue than before	21	30	15	14	12	20	28	10	8	20	8	12	18
32	Male	Male	No	Physician diagnosed concussion	30	30	4	3	8	10	19	One to three months	One to three months	23	28	37	34	8	36	19	34	8	17	10	15	12
35	Female	Female	No	Physician diagnosed concussion	1	0	0	0	0	7	19	Less than one week	Less than one week	25	27	29	23	12	15	28	17	8	20	16	20	20
22	Female	Female	No	Physician diagnosed concussion	7	7	7	15	5	8	30	Two weeks to one month	Two weeks to one month	20	27	23	24	26	28	26	18	8	19	9	15	18
27	Male	Male	No	Physician diagnosed concussion	0	0	0	10	2	6	24	Ongoing	Ongoing	20	24	20	16	17	21	27	21	8	20	12	15	20
39	Female	Female	No	Physician diagnosed concussion	7	7	0	0	7	11	33	Two weeks to one month	Two weeks to one month	25	13	8	23	14	32	25	25	11	10	6	14	17
25	Female	Other	No	Physician diagnosed concussion	30	0	#NULL!	60	7	12	52	One to three months	One to three months	22	13	26	27	20	34	22	35	12	15	10	9	11
53	Female	Female	No	Physician diagnosed concussion	14	14	0	0	0	7	27	Less than one week	Two weeks to one month	22	30	24	15	24	15	23	21	9	19	16	14	18
29	Male	Male	No	Physician diagnosed concussion	5	30	0	0	0	7	14	One to three months	Was not a greater issue than before	25	30	17	13	9	18	37	14	8	20	16	19	20
26	Male	Other	No	Physician diagnosed concussion	20	0	6	7.5	4	7	32	Ongoing	Ongoing	18	21	31	31	13	31	21.38	28	13	4	8	12	15
24	Female	Female	No	Physician diagnosed concussion	90	90	125	2	5	10	35	Greater than three months (but is no longer an issue)	Ongoing	17	22	23	20	20	17	26	18	8	18	9	14	15
22	Female	Female	No	Physician diagnosed concussion	3	7	109	30	4	13	51	Ongoing	Ongoing	21	30	38	27	29	36	28	28	8	12	11	6	13
41	Male	Male	No	Physician diagnosed concussion	10	10	0	0	0	6	23	Less than one week	Ongoing	24	24	24	14	14	20	29	16	8	15	12	15	16
30	Male	Male	No	Physician diagnosed concussion	60	90	12	5	4	8	34	Two weeks to one month	Greater than three months (but is no longer an issue)	21	20	20	17	11	16	27	18	12	18	14	16	14
20	Male	Male	No	Physician diagnosed concussion	14	30	25	3	7	12	34	One to three months	One to three months	20	24	13	8	22	15	43	10	13	20	18	14	12
21	Female	Female	No	Physician diagnosed concussion	7	90	24	15	9	7	22	Ongoing	Ongoing	22	20	29	21	32	28	19	33	9	19	12	13	15
22	Male	Male	No	Physician diagnosed concussion	0	0	0	0	0	6	26	Was not a greater issue than before	Was not a greater issue than before	25	30	21	9	13	19	32	17	8	20	12	12	20
24	Female	Female	No	Physician diagnosed concussion	3	30	20	3	7	9	32	Two weeks to one month	Two weeks to one month	25	30	28	26	21	32	18	38	8	13	12	13	16
41	Female	Female	No	Physician diagnosed concussion	1	0	9	2	5	12	26	Less than one week	Greater than three months (but is no longer an issue)	15	18	24	24	24	24	27	24	24	12	12	12	12
22	Male	Male	No	Physician diagnosed concussion	1	1	0	0	1	5	13	#NULL!	#NULL!	25	6	8	8	8	10	10	10	8	4	5	19	20
20	Female	Female	No	Self-report concussion	1	1	0	2	2	6	29	Was not a greater issue than before	Less than one week	24	18	27	24	20	22	21.38	23	8	20	14	16	19
36	Male	Male	No	Self-report concussion	7	7	19	6	8	10	34	Two weeks to one month	Less than one week	25	8	13	10	11	11	18	11	13	18	16	16	16
29	Male	Male	No	Self-report concussion	7	21	0	3	2	9	33	Two weeks to one month	Two weeks to one month	25	25	11	8	12	15	42.75	18	9	20	16	16	19
60	Intersex	Male	No	Self-report concussion	12	60	24.5	22.5	4	9	31	One to three months	Two weeks to one month	23	17	20	13	15	23	33	20	10	19	10	13	14
22	Male	Male	No	Self-report concussion	7	7	17	14	6	13	38	One to three months	One to three months	17	21	19	12	26	23	36	18	8	12	15	10	11
20	Female	Female	No	Self-report concussion	5	14	2	2	3	11	41	Ongoing	Ongoing	19	15	24	24	20	30	18	27	17	10	11	12	13
27	Female	Female	No	Self-report concussion	0	0	0	0	0	5	22	Less than one week	One to three months	24	30	18	10	20	18	45	14	8	20	20	15	17
28	Female	Female	No	Self-report concussion	0	0	0	0	0	6	38	Greater than three months (but is no longer an issue)	Ongoing	22	12	38	26.28	35	40	14.63	29	12	10	8	4	7
37	Female	Female	No	Self-report concussion	0	0	#NULL!	30	7.5	11	31	Ongoing	Ongoing	20	17	30	31	16	32	21	30	9	20	11	15	16
35	Male	Male	No	Self-report concussion	0	7	0	0	5	12	23	One to three months	Two weeks to one month	22	16	16	24	14	20	10	22	8	13	4	12	14
25	Male	Male	No	Self-report concussion	14	30	0	3	6	6	17	Two weeks to one month	Ongoing	12	15	27	35.43	12	21	11	27	10	10	9	10	15
55	Male	Male	No	Self-report concussion	0	0	0	0	8.5	15	41	Ongoing	Ongoing	23	29	39	39	33	40	10	29	13	4	6	6	16
23	Female	Other	No	Self-report concussion	5	0	23	5	5	7	27	Two weeks to one month	Two weeks to one month	21	15	30	26	21	32	21	25	8	20	10	14	13
22	Female	Female	No	Self-report concussion	2	7	21	3	5	9	27	Ongoing	Ongoing	18	23	27	19	20	26	29	18	10	16	10	9	13
22	Male	Male	No	Self-report concussion	7	30	0	0	2	6	17	Two weeks to one month	Was not a greater issue than before	23	24	10	14	14	18	28.13	13	8	20	12	20	20
24	Female	Female	No	Self-report concussion	5	2	0	0	6	10	32	Ongoing	Two weeks to one month	23	30	27	18	22	21	22	20	13	18	10	14	15
25	Female	Female	No	Self-report concussion	25	70	1	1	4	9	36	Ongoing	Ongoing	17	22	24	30	16	30	22	29	9	13	12	5	12
33	Male	Male	No	Self-report concussion	1	1	0	1	4	8	35	Two weeks to one month	One to three months	24	23	20	24	17	21	24	21	12	16	12	18	19
26	Male	Male	No	Self-report concussion	15	120	37	1	5	14	42	Ongoing	Ongoing	17	16	25	28	25	30	26	28	27	9	10	6	9
22	Male	Male	No	Self-report concussion	0	7	2	2	5	3	21	Was not a greater issue than before	Ongoing	25	30	24	9	12	8	36	10	10	20	19	11	19
32	Male	#NULL!	No	Self-report concussion	7	7	0	1	2	6	15	Was not a greater issue than before	Was not a greater issue than before	25	30	11	15	8	10	27	9	8	20	18	19	20
21	Male	Male	No	Self-report concussion	25	92	0	0	0	5	28	Less than one week	Ongoing	23	30	20	12	20	13.71	33	18	8	18	12	16	19
22	Male	Male	No	Self-report concussion	2	7	0	0	0	6	28	Was not a greater issue than before	Ongoing	23	27	30	30	18	28	18	30	8	20	8	13	14
21	Female	Female	No	Self-report concussion	7	14	0	0	3	11	46	Ongoing	Two weeks to one month	19	22	25	20	13	30	24	20	8	17	5	12	14
24	Male	Male	No	Self-report concussion	30	30	20	2	5	10	37	One to three months	Greater than three months (but is no longer an issue)	18	24	18	16	17	23	33	23	15	14	12	12	14
29	Female	Female	No	Self-report concussion	14	0	11	15	7	10	50	Ongoing	Ongoing	11	11	40	32	34	39	17	26	12	4	4	6	7
26	Male	Male	No	Self-report concussion	3	7	#NULL!	2.5	4	8	56	Less than one week	Greater than three months (but is no longer an issue)	21	14	34	40	17	40	12	34	20	14	4	12	10
25	Female	Female	No	Self-report concussion	0	0	9	7	5	10	31	Two weeks to one month	Two weeks to one month	25	19	27	24	23	30	29	25	8	18	12	11	12
22	Male	Male	No	Self-report concussion	5	0	17	12	5	10	17	One to three months	Two weeks to one month	22	19	24	24	19	17	20	14	9	20	13	14	19
33	Male	Male	No	Self-report concussion	10	15	17	2	3	7	36	Less than one week	Less than one week	23	30	21	22	16	14	26	14	8	20	19	11	15
20	Male	Male	No	Self-report concussion	0	0	0	12.5	3.5	7	23	Two weeks to one month	Less than one week	25	6	14.86	12	17	16	35	14	13	19	15	16	18
25	Male	Male	No	Self-report concussion	2	2	0	0	0	5	14	Was not a greater issue than before	Was not a greater issue than before	25	26	23	23	17	15	32	12	8	20	6	18	17
32	Male	Male	No	Self-report concussion	2	2	0	0	0	8	31	Two weeks to one month	Less than one week	21	25	29	13	19	26	28	19	13	13	12	8	13
23	Female	Female	No	Self-report concussion	7	0	0	0	6	7	18	Two weeks to one month	Was not a greater issue than before	23	25	14	8	9	14	43	15	8	20	4	16	15
26	Male	Male	No	Self-report concussion	7	60	12	6	5	7	17	Less than one week	Two weeks to one month	25	26	17	9	14	12	33	17	8	17	14	18	19
27	Male	Male	No	Self-report concussion	7	14	81	20	7	10	54	Two weeks to one month	Ongoing	13	12	34	40	29	35	15	20	11	10	5	7	8
46	Female	Female	No	Self-report concussion	0	0	0	0	0	10	46	Ongoing	Ongoing	23	13	26	29	26	38	14	20	11	12	8	4	9
27	Male	Male	No	Self-report concussion	7	7	0	0	0	10	27	Ongoing	Ongoing	15	18	23	32	12	30	20	29	13	9	6	13	14
21	Male	Male	No	Self-report concussion	0	1	0	0	0	5	21	Ongoing	Less than one week	24	24	12	12.57	18	18	27	16	10	12	11	18	12
47	Female	Female	No	Self-report concussion	14	30	0	1	1	8	28	Two weeks to one month	Less than one week	25	30	10	9	8	9	19	11	8	20	12	18	20
27	Female	Female	No	Self-report concussion	7	14	47	20	8	13	65	Two weeks to one month	Two weeks to one month	12	20	36	30	26	31	23	35	27	8	13	6	8
27	Female	Female	No	Self-report concussion	2	2	#NULL!	13.5	8	9	38	Less than one week	Less than one week	23	24	22	20	20	32	22	29	13	18	7	19	17
26	Female	Female	No	Self-report concussion	0	0	0	0	0	4	13	Was not a greater issue than before	Was not a greater issue than before	25	30	13	8	8	8	36	9	8	20	16	20	20
34	Female	Female	No	Self-report concussion	0	0	0	0	0	4	21	Was not a greater issue than before	Less than one week	25	30	29	8	18	18	28	12	8	16	12	17	20
20	Male	Male	No	Self-report concussion	3	0	9	3	7	4	32	Was not a greater issue than before	Ongoing	22	24	26	21	17	28	28	19	9	20	12	8	14
20	Female	Female	No	Self-report concussion	7	30	0	#NULL!	#NULL!	12	30	Less than one week	Less than one week	22	19	32	20	25	11	32	16	13	20	13	14	14
26	Male	Male	No	Self-report concussion	24.5	30	289.5	52.5	6	11	37	Greater than three months (but is no longer an issue)	One to three months	21.25	16	27	28	23	30	22	26	10	17	9	8	11
23	Male	Male	No	Self-report concussion	8	0	4	4	5	12	27	Less than one week	Ongoing	18	20	16	18	9	23	28	26	8	16	11	13	13
36	Male	Male	No	Self-report concussion	1	1	#NULL!	#NULL!	#NULL!	4	15	Was not a greater issue than before	Was not a greater issue than before	25	30	15	10	8	9	39	13	8	20	18	18	20
24	Female	Female	No	Self-report concussion	2	5	15.5	2	3	7	19	Less than one week	Was not a greater issue than before	25	27	16	11	23	18	29	14	9	20	15	17	19
26	Female	Female	No	Self-report concussion	4	21	16	4	4	8	33	Ongoing	Greater than three months (but is no longer an issue)	23	16	32	28	22	28	23	24	19	15	10	14	14
42	Male	Male	No	Self-report concussion	3	0	0	0	#NULL!	12	28	Two weeks to one month	Less than one week	25	18	28	33	26	31	18	30	12	9	8	11	13
30	Female	Female	No	Self-report concussion	1	7	3	3	3	7	24	Greater than three months (but is no longer an issue)	Two weeks to one month	23	23	21	9	22	24	35	14	9	14	12	14	15
32	Male	Male	No	Self-report concussion	3	7	5	7	4	8	24	Ongoing	One to three months	23	24	24	16	17	17	27	21	8	15	12	14	17
27	Female	Female	No	Self-report concussion	1	1	45	35	4	7	42	Ongoing	Ongoing	19	26	19	20	20	31	21	28	8	20	11	14	17
26	Male	Male	No	Self-report concussion	7	30	10	6	4	8	21	Two weeks to one month	Two weeks to one month	23	29	20	27	15	20	20	15	14	16	10	13	15
50	Female	Female	No	Self-report concussion	0	0	0	0	#NULL!	6	26	Was not a greater issue than before	Was not a greater issue than before	25	30	9	8	13	24	34	22	11	19	14	18	16
43	Male	Male	No	Self-report concussion	0	0	0	0	0	4	17	Was not a greater issue than before	Ongoing	25	25	10	10	9	19	27	13	8	20	13	19	18
23	Male	Female	No	Self-report concussion	14	30	0	0	0	11	24	One to three months	Two weeks to one month	22	30	18.29	24	27	16	24	15	8	16	14	9	8
23	Male	Male	No	Self-report concussion	5	7	0	0	3	7	25	Less than one week	Two weeks to one month	22	18	13	8	14	19	21	17	12	20	11	15	18
23	Male	Male	No	Self-report concussion	3	3	0	15	5	5	14	Was not a greater issue than before	Was not a greater issue than before	25	30	8	10	14	13	27	14	8	20	12	19	20
20	Male	Male	No	Self-report concussion	0	0	#NULL!	#NULL!	4	6	19	Two weeks to one month	Two weeks to one month	24	23	17	17	16	16	21	13	9	18	9	13	13
21	Male	Male	No	Self-report concussion	200	300	123	52	4	5	21	Greater than three months (but is no longer an issue)	Was not a greater issue than before	25	18	16	16	16	10	32	21	9	16	13	16	18
25	Female	Female	No	Self-report concussion	2	1	34	20	10	11	50	Less than one week	Ongoing	16	23	24	10	11	22	29	21	8	20	12	9	10
21	Male	Male	No	Self-report concussion	7	90	0	6.5	4	4	13	Was not a greater issue than before	Was not a greater issue than before	25	28	11	13	9	13	39.38	12	8	20	19	20	19
23	Male	Male	No	Self-report concussion	7	7	35	7	5	3	30	Was not a greater issue than before	Two weeks to one month	19	19	32	32	27	32	18	31	8	16	11	16	16
45	Female	Female	No	Self-report concussion	14	14	0	1	5	9	15	Greater than three months (but is no longer an issue)	Was not a greater issue than before	25	30	11	8	10	13	43	9	8	20	18	18	20
29	Male	Male	No	Self-report concussion	1	5	0	3	2	3	13	Was not a greater issue than before	Was not a greater issue than before	25	30	25	26	24	22	27	22	8	18	10	16	19
20	Male	Male	No	Self-report concussion	14	60	28	12	5	12	40	Greater than three months (but is no longer an issue)	Greater than three months (but is no longer an issue)	21	25	25	21	23	23	35	20	14	15	16	11	13
22	Female	Female	No	Self-report concussion	2	15	8	6	6	8	18	Less than one week	Was not a greater issue than before	25	30	9	8	8	15	31	14	8	20	4	15	18
30	Male	Male	No	Self-report concussion	0	0	0	4	5	12	28	Two weeks to one month	Ongoing	22	26	22	14	23	26	36	19	8	20	12	13	16
28	Male	Male	No	Self-report concussion	0	0	0	0	2	4	13	Was not a greater issue than before	Was not a greater issue than before	25	30	8	8	8	8	45	18	8	20	20	20	20
36	Male	Male	No	Self-report concussion	180	180	0	0	0	12	46	Greater than three months (but is no longer an issue)	Greater than three months (but is no longer an issue)	11	13	18	18	17	19	20	18	19	13	11	11	13
25	Female	Female	No	Self-report concussion	2	20	17	6	6	10	42	Two weeks to one month	Greater than three months (but is no longer an issue)	23	26	24	21	33	27	22	21	9	11	14	12	18
25	Male	Male	No	Self-report concussion	7	10	0	2	2	3	15	Was not a greater issue than before	Was not a greater issue than before	25	22	13	8	16	9	44	13	8	19	18	20	20
24	Male	Male	No	Self-report concussion	3	10	0	0	4	3	13	Was not a greater issue than before	Was not a greater issue than before	18	30	11	10	8	16	36	8	8	20	4	20	17
33	Male	Male	No	Self-report concussion	0	0	0	0	0	6	15	Less than one week	Was not a greater issue than before	14	30	8	8	8	11	45	8	8	19	20	16	20
27	Male	Male	No	Self-report concussion	0	0	0	0	1	15	23	Less than one week	Less than one week	25	30	13	8	11	18	32	17	8	20	13	10	17
22	Female	Female	No	Self-report concussion	3	14	0	2	4	7	21	Less than one week	Less than one week	25	29	25	12	14	20	39.38	24	8	20	13	10	17
31	Female	Female	No	Self-report concussion	3	3	23	20	5	10	32	One to three months	Ongoing	23	22	28	31	24	26	23	26	15	19	10	9	18
32	Female	Female	No	Self-report concussion	14	14	1	#NULL!	3	8	27	One to three months	Two weeks to one month	24	22	15	9	10	23	32	13	9	17	13	19	19
30	Male	Male	No	Self-report concussion	15	30	0	0	0	5	18	Was not a greater issue than before	Was not a greater issue than before	24	23	24	20	10	30	25	20	8	15	10	13	16
23	Male	Male	No	Self-report concussion	2	7	#NULL!	0	0	4	28	Was not a greater issue than before	Ongoing	11	16	24	19	24	24	32	19	19	13	13	13	11
22	Male	Male	No	Self-report concussion	30	15	55	15	7	11	33	Greater than three months (but is no longer an issue)	Greater than three months (but is no longer an issue)	15	18	24	28	25	24	27	25	18	15	10	14	13
48	Female	Female	No	Self-report concussion	3	#NULL!	0	0	0	8	29	Less than one week	One to three months	25	30	15	23	21	28	20	21	11	20	11	14	19
31	Male	Male	No	Self-report concussion	1	28	0	0	0	9	26	Less than one week	Less than one week	23	29	23	21	16	22	26	14	8	13	7	20	20
36	Male	Male	No	Self-report concussion	2	14	0	0	4	8	17	Two weeks to one month	One to three months	15	18	21	23	22	23	30	22.86	28	10	12	10	14
54	Male	Male	No	Self-report concussion	30	90	8	8	3	5	27	Was not a greater issue than before	One to three months	22	23	18	15	16	18	29	25	20	16	12	10	12
22	Male	Male	No	Self-report concussion	3	3	15	3	7	5	18	Two weeks to one month	Ongoing	25	28	12	8	11	15	38	10	8	17	18	18	20
35	Male	Male	No	Self-report concussion	7	30	0	0	0	5	17	Was not a greater issue than before	Was not a greater issue than before	24	30	24	9	13	23	27	14	8	4	16	15	20
25	Male	Male	No	Self-report concussion	0	7	17	5	7	9	30	Two weeks to one month	Less than one week	17	20	33	10	11	13	35	21	8	8	12	6	10
